# Supplementary material for: Dual Ca2+-dependent gates in human Bestrophin1 underlie disease-causing mechanisms of gain-of-function mutations
Source: Commun Biol. 2019 Jun 24;2:240. doi: 10.1038/s42003-019-0433-3 (PMC6591409; doi:10.1038/s42003-019-0433-3)
Supplement: Supplementary file 4 — Supplementary Data 1 [file 42003_2019_433_MOESM4_ESM.xlsx]

## Sheet: Cl
	Current density (pA/pF)
	WT No Ca		WT +Ca		I205A No Ca		I205A +Ca		3A No Ca		3A +Ca		D203A No Ca		D203A +Ca		I205T No Ca		I205T +Ca		P233A +Ca		Y236C No Ca		Y236C +Ca		Y236A No Ca		Y236A +Ca		W287F No Ca		W287F +Ca		W287A No Ca		W287A +Ca
Voltage (mV)	mean	sem	mean	sem	mean	sem	mean	sem	mean	sem	mean	sem	mean	sem	mean	sem	mean	sem	mean	sem	mean	sem	mean	sem	mean	sem	mean	sem	mean	sem	mean	sem	mean	sem	mean	sem	mean	sem
-100	-1.31623	0.4571	-12.233	2.07718	-9.52583	3.40856	-47.8481	8.64003	-28.5881	6.45263	-53.1384	13.1728	-8.70336	1.88081	-45.5883	6.33431	-9.93487	2.6404	-20.4142	4.47891	-1.12701	0.1873	-39.505	10.4178	-82.9627	16.6734	-46.487	9.66032	-74.7536	12.3411	-44.7576	9.52627	-91.494	20.0922	-0.96478	0.13225	-1.77761	0.15632
-80	-0.99036	0.33924	-9.59186	1.73249	-7.59036	2.8629	-38.7363	7.24528	-22.2462	4.676	-42.2484	10.2088	-6.37637	1.32798	-33.8861	4.59295	-7.47684	2.22365	-15.5187	3.40358	-0.89434	0.19223	-30.2262	8.12758	-63.7615	13.3459	-35.1654	7.01779	-58.638	10.7572	-32.8898	6.84157	-70.7579	15.4685	-0.70792	0.06648	-1.39253	0.09181
-60	-0.71565	0.24529	-6.89948	1.20688	-5.42262	2.04499	-29.1853	5.39056	-17.038	3.5661	-32.01	7.59384	-4.32818	0.91971	-24.0987	3.24692	-5.26692	1.65613	-11.4146	2.47052	-0.70962	0.16418	-22.0846	6.041	-47.2046	9.9514	-25.0274	5.14553	-42.8859	7.97555	-23.897	4.98743	-52.5638	11.4983	-0.61463	0.04718	-1.09714	0.07855
-40	-0.51151	0.15922	-4.64299	0.81279	-3.52341	1.36553	-20.0703	3.72714	-11.8095	2.37966	-22.2945	5.19582	-2.92463	0.59716	-15.5423	2.08446	-3.29172	1.00249	-7.80665	1.64691	-0.54636	0.1189	-14.6562	4.06742	-31.6386	6.69667	-16.084	3.35232	-28.1223	5.12641	-15.9801	3.35027	-35.4809	7.77361	-0.42938	0.04189	-0.80293	0.03522
-20	-0.29406	0.08668	-2.35172	0.38307	-1.7045	0.60852	-10.491	1.98558	-6.23477	1.18234	-11.951	2.70657	-1.48559	0.29992	-7.81111	1.04897	-1.72345	0.52008	-4.03073	0.85368	-0.31614	0.0738	-7.57208	2.1266	-16.1631	3.48471	-8.0833	1.65558	-14.0005	2.44874	-8.31412	1.73141	-18.3375	4.02842	-0.26387	0.02828	-0.50457	0.04633
0	-0.00053	0.00428	-0.01387	0.00597	0.00264	0.01043	-0.01375	0.00584	-0.0122	0.00376	-0.06926	0.0438	0.00278	0.00365	-0.03365	0.01863	-0.00547	0.00308	-0.00654	0.00733	-0.00323	0.00264	-0.01228	0.00722	-0.04232	0.03017	-0.00036331	0.00243	-0.02782	0.01103	-0.03957	0.01443	-0.09441	0.02735	-0.0034	0.00335	-0.00305	0.00363
20	0.33688	0.10533	2.57318	0.43057	1.8144	0.61934	11.784	2.32142	7.44117	1.27963	14.6655	3.09619	1.74621	0.35133	8.38936	1.08532	1.78816	0.43052	4.70174	0.99189	0.33557	0.09807	8.62737	2.43142	18.5059	4.0835	8.78615	1.8675	15.5027	2.52683	9.75388	1.99486	20.4774	4.50202	0.31329	0.0787	0.54058	0.05845
40	0.69572	0.20469	5.56687	0.91785	3.80291	1.31166	25.3889	5.11976	16.8766	2.75746	32.6706	6.58355	3.70384	0.80237	18.2144	2.35845	4.18317	1.05945	10.3113	2.13792	0.76352	0.21358	19.1052	5.35226	40.9217	9.12694	19.2863	4.15045	34.1705	5.13561	21.7527	4.44916	45.2318	9.88755	0.66915	0.14937	1.16144	0.12388
60	1.13123	0.31702	9.29841	1.48227	6.5476	2.29238	40.3816	8.05656	28.796	4.60516	56.2859	11.0047	6.16684	1.37504	30.5918	3.9537	6.48271	1.58509	17.1075	3.5081	1.25127	0.41181	32.279	8.84308	68.6465	15.4535	32.5238	6.98939	57.4	8.02139	37.0903	7.40681	75.9151	16.4358	1.15749	0.2466	2.03555	0.28176
80	1.63587	0.41565	14.0702	2.23619	9.58478	3.16105	58.1972	11.7379	43.4739	6.91473	86.5642	16.3296	9.21094	2.15109	46.1994	5.95628	9.49567	2.14083	25.5095	5.13286	1.93596	0.55069	49.0835	12.8855	104.075	23.7333	50.8431	11.3346	87.101	11.0419	56.5731	11.1281	113.784	24.2902	1.54988	0.25711	3.03571	0.37483
100	2.15186	0.35773	20.0995	3.24131	13.7732	4.5615	78.378	15.5343	62.5044	10.0257	126.365	23.4577	12.9829	3.15485	66.4605	8.56332	12.9167	2.71801	34.9068	6.99002	2.68592	0.74	70.6919	17.6849	148.858	33.5511	75.659	16.877	126.566	15.1244	83.7048	16.2064	161.956	34.1318	1.80984	0.16737	4.05198	0.43486
P value			0.000752753				0.000629848				0.0381321				3.66614e-05														0.0421545
P < 0.05 compared to cells in the absence of Ca2+, using two-tailed unpaired Student t test.

## Sheet: CH3SO3
	Current density (pA/pF)
	WT No Ca		WT +Ca		I205A No Ca		I205A +Ca		3A No Ca		3A +Ca		D203A No Ca		D203A +Ca		I205T No Ca		I205T +Ca		Y236C No Ca		Y236C +Ca		W287F No Ca		W287F +Ca
Voltage (mV)	mean	sem	mean	sem	mean	sem	mean	sem	mean	sem	mean	sem	mean	sem	mean	sem	mean	sem	mean	sem	mean	sem	mean	sem	mean	sem	mean	sem
-100	-0.90007	0.05808	-61.8212	17.4316	-11.6286	4.80947	-175.527	30.57	-37.7524	13.8885	-82.8717	13.5242	-6.97425	1.50011	-79.7889	16.2516	-2.25144	0.46929	-133.461	16.9067	-56.4135	11.7149	-135.252	32.1531	-49.7861	12.1731	-134.488	34.6629
-80	-0.63149	0.0752	-48.1312	13.6467	-8.81	3.68844	-139.65	24.5185	-30.3256	11.3024	-63.0914	9.59476	-4.86719	1.13114	-62.4883	12.7899	-1.44867	0.32555	-103.232	11.2568	-42.7779	8.97397	-106.492	25.357	-36.293	9.00964	-107.49	26.2309
-60	-0.47687	0.06547	-36.5377	10.366	-6.47334	2.79668	-105.146	18.4462	-23.947	9.01372	-46.9671	6.88703	-3.2445	0.73677	-48.3319	10.1394	-0.91851	0.23536	-75.8046	7.34132	-31.8315	6.73252	-80.9961	18.6487	-25.7739	6.55739	-83.8108	19.3722
-40	-0.30254	0.03161	-26.9163	7.68226	-4.18005	1.86772	-71.45	12.6392	-18.5647	7.03711	-34.151	5.51247	-2.24587	0.60686	-36.0943	7.7806	-0.49915	0.16585	-50.3152	3.30396	-22.968	4.89704	-57.5299	12.6007	-17.5292	4.61996	-62.7259	13.3792
-20	-0.12153	0.03493	-18.7687	5.3941	-1.98253	0.96597	-36.5396	6.17714	-13.3017	5.0432	-21.5261	3.88149	-1.34117	0.37561	-26.1692	5.83584	-0.11256	0.07886	-24.8726	0.80736	-15.5974	3.33965	-35.1013	6.72454	-10.7621	2.99788	-43.6837	8.18007
0	0.13211	0.04155	-11.8856	3.46159	0.27772	0.03111	-1.23039	0.52571	-8.40494	3.18682	-10.8334	3.24174	-0.63772	0.20255	-17.6588	4.14822	0.28518	0.06952	1.2953	2.0351	-9.32117	2.0425	-14.1972	3.90954	-4.8925	1.64805	-26.579	3.99518
20	0.34618	0.04358	-5.69682	1.72784	2.53366	0.92718	35.7482	6.81192	-3.57314	1.517	-1.26893	3.23915	-0.04838	0.12212	-10.2064	2.61446	0.86959	0.18763	28.8952	4.98076	-3.63945	0.88991	-1.49297	5.23022	0.92327	0.94341	-11.0937	3.08297
40	0.5866	0.05065	0.02087	0.30487	4.79006	1.82964	75.0892	13.8571	1.31689	1.11691	7.76246	3.73623	0.74015	0.39326	-3.41114	1.24011	1.66487	0.3587	60.2383	8.84366	2.00229	0.60403	12.102	8.02933	7.29697	1.90527	3.26299	5.30579
60	0.87079	0.04436	5.66573	1.50641	6.84137	2.67251	117.426	20.8092	7.70416	3.57233	19.3921	5.9299	1.18061	0.44678	3.19625	0.77217	2.32967	0.53728	96.204	13.7618	7.75721	1.68285	24.8734	10.8605	14.1185	3.44656	17.0127	7.71515
80	1.16667	0.08863	11.7416	3.21044	8.84576	3.52386	161.92	28.4001	14.4235	6.21759	30.4526	8.25327	1.78237	0.66243	9.8669	2.03021	2.96895	0.57484	139.998	23.7411	14.8389	3.08572	38.5051	14.4776	23.0079	5.61398	31.6324	10.1197
100	1.60788	0.12027	18.697	5.14048	11.8741	3.8212	208.272	36.042	22.3568	9.46733	47.2143	13.5905	2.26812	0.67721	17.545	3.77408	3.86083	0.76063	183.103	29.9242	23.7071	4.95425	50.8262	16.6468	33.5402	8.07145	48.4785	12.7295
P value			0.017761				0.000205439				0.0460571				0.00516703
P < 0.05 compared to cells in the absence of Ca2+, using two-tailed unpaired Student t test.

## Sheet: Loop mutations
	Current density (pA/pF)
	Untransfected		WT		W24A		G26A		S27A		L294A		P297A		F298A		G299A		D304A
Voltage (mV)	mean	sem	mean	sem	mean	sem	mean	sem	mean	sem	mean	sem	mean	sem	mean	sem	mean	sem	mean	sem
100	2.16372	0.13473	25.1244	4.05164	2.9646	0.68866	5.15408	1.68456	7.08619	1.93567	7.40289	2.13384	2.32314	0.28189	3.08748	1.02441	4.53985	1.76908	9.58474	3.56887
P Value to Untrans					0.286747		0.114773		0.0348787		0.0394537		0.623653		0.397394		0.217284		0.0358956
P Value to WT					0.000652209		0.00187132		0.00385634		0.00279159		0.000501935		0.000752486		0.00163177		0.0205722

## Sheet: Relative permeability CH3SO3-Cl
WT		I205A		3A		4A		D203A		I205T		Y236C		W287F
mean	sem	mean	sem	mean	sem	mean	sem	mean	sem	mean	sem	mean	sem	mean	sem
0.24906	0.01263	1.14535	0.01659	0.42352	0.10653	1.16703	0.06003	0.17321	0.01383	1.19068	0.07831	0.34301	0.09291	0.23087	0.00899

## Sheet: Oligo sequences
Oligo Name	Sequence
hBest1-3A-F	ATTTCCGCCGTGCTGGGCGCCTACGTGACGCTGGTCGTGA
hBest1-3A-R	CAGCACGGCGGAAATGGGGGCGAGCTGGATGTAGCTGTCGC
hBest1-W24A-F	GCGCGGGGCAGCATCTACAA
hBest1-W24A-R	GATGCTGCCCCGCGCGCACAGCAGCAGGCGG
hBest1-G26A-F	GCCAGCATCTACAAGCTGCTATATGGC
hBest1-G26A-R	CTTGTAGATGCTGGCCCCGCCAGCACAGCA
hBest1-S27A-F	GCCATCTACAAGCTGCTATATGGCGA
hBest1-S27A-R	CAGCTTGTAGATGGCGCCCCGCCAGCACA
hBest1-P165A-F	GCGGCAGAACACAAGCAGTTG
hBest1-P165A-R	CTTGTGTTCTGCCGCAGTCATAAAGCCTGCTTGCACC
hBest1-G199A-F	GCTCGAATCCGGGACCCTATC
hBest1-G199A-R	GTCCCGGATTCGAGCTCCAAGCCACGCCTTCA
hBest1-D203A-F	GCCCCTATCCTGCTCCAGAGCC
hBest1-D203A-R	GAGCAGGATAGGGGCCCGGATTCGACCTCCA
hBest1-I205A-F	GCCCTGCTCCAGAGCCTGCTG
hBest1-I205A-R	GCTCTGGAGCAGGGCAGGGTCCCGGATTCGACC
hBest1-I205T-F	ACCCTGCTCCAGAGCCTGCTG
hBest1-I205T-R	GCTCTGGAGCAGGGTAGGGTCCCGGATTCGACC
hBest1-P233A-F	GCACTGGTGTATACACAGGTGGTGAC
hBest1-P233A-R	TGTATACACCAGTGCGATACTAATCCAGTCGTAGGCATACAGG
hBest1-Y236A-F	GCTACACAGGTGGTGACTGTGGC
hBest1-Y236A-R	CACCACCTGTGTAGCCACCAGTGGGATACTAATCCAGTC
hBest1-Y236C-F	TGTACACAGGTGGTGACTGTGGC
hBest1-Y236C-R	CACCACCTGTGTACACACCAGTGGGATACTAATCCAGTCG
hBest1-W287A-F	GCGCTGAAGGTGGCAGAGCA
hBest1-W287A-R	TGCCACCTTCAGCGCGCCAACATAGAAGAAGAACTGCAG
hBest1-W287F-F	TTTCTGAAGGTGGCAGAGCAGC
hBest1-W287F-R	TGCCACCTTCAGAAAGCCAACATAGAAGAAGAACTGCAGG
hBest1-L294A-F	GCCATCAACCCCTTTGGAGAGG
hBest1-L294A-R	AAAGGGGTTGATGGCCTGCTCTGCCACCTTCAGC
hBest1-P297A-F	GCCTTTGGAGAGGATGATGATGATT
hBest1-P297A-R	ATCCTCTCCAAAGGCGTTGATGAGCTGCTCTGCCA
hBest1-F298A-F	GCTGGAGAGGATGATGATGATTTTGA
hBest1-F298A-R	ATCATCCTCTCCAGCGGGGTTGATGAGCTGCTCTG
hBest1-G299A-F	GCAGAGGATGATGATGATTTTGAGACC
hBest1-G299A-R	ATCATCATCCTCTGCAAAGGGGTTGATGAGCTGC
hBest1-D304A-F	GCTTTTGAGACCAACTGGATTGTCG
hBest1-D304A-R	GTTGGTCTCAAAAGCATCATCATCCTCTCCAAAGGG
KpBest-W16A-F	GCGCACGGCTCCGTGCTG
KpBest-W16A-R	CACGGAGCCGTGCGCGTCAAATAGGCGAAGAAACCAGTG
KpBest-G18A-F	GCCTCCGTGCTGTCGAAAATCAT
KpBest-G18A-R	CGACAGCACGGAGGCGTGCCAGTCAAATAGGCG
KpBest-S19A-F	GCCGTGCTGTCGAAAATCATCT
KpBest-S19A-R	TTTCGACAGCACGGCGCCGTGCCAGTCAAATAGG
KpBest-P143A-F	GCGGAGGAGAGGGTGACGG
KpBest-P143A-R	CACCCTCTCCTCCGCTAGCAACCGCCGCAGG
KpBest-G175A-F	AAGCTCAGCGACATCACTTACG
KpBest-G175A-R	GATGTCGCTGAGCTTGGCCGCCTCCCGCAGC
KpBest-D179A-F	AAGCTCAGCGCCATCACTTACGGGCTGATGG
KpBest-D179A-R	GATGGCGCTGAGCTTGCCCG
KpBest-I180A-F	GCCACTTACGGGCTGATGGACAAC
KpBest-I180A-R	CAGCCCGTAAGTGGCGTCGCTGAGCTTGCCCG
KpBest-I180T-F	ACCACTTACGGGCTGATGGACAAC
KpBest-I180T-R	CAGCCCGTAAGTGGTGTCGCTGAGCTTGCCCG
KpBest-P208A-F	GCTTTCGCCTATACCCTGATCCTG
KpBest-P208A-R	GGTATAGGCGAAAGCCACCGGGGTGGTGGC
KpBest-Y211A-F	GCTACCCTGATCCTGCAGCGT
KpBest-Y211A-R	CAGGATCAGGGTAGCGGCGAAAGGCACCGGG
KpBest-W252A-F	TACACCTTTTTATCGGCGGATTCGCTGGCGGAAGAG
KpBest-W252A-R	CGATAAAAAGGTGTAAGAGATAAAGACCGAGACA
KpBest-W252F-F	ACACCTTTTTATCGTTTGATTCGCTGGCGGAAGAGC
KpBest-W252F-R	ACGATAAAAAGGTGTAAGAGATAAAGACCGAGAC
KpBest-L259A-F	GCGGAAGATCCGTTCGGCAC
KpBest-L259A-R	GAACGGATCTTCCGCCTCTTCCGCCAGCGAATC
KpBest-P262A-F	GCGTTCGGCACCGCAG
KpBest-P262A-R	TGCGGTGCCGAACGCATCTTCCAGCTCTTCCGCC
KpBest-F263A-F	GCCGGCACCGCAGCCA
KpBest-F263A-R	GGCTGCGGTGCCGGCCGGATCTTCCAGCTCTTCCG
KpBest-G264A-F	GCCACCGCAGCCAATGACC
KpBest-G264A-R	ATTGGCTGCGGTGGCGAACGGATCTTCCAGCTCT
KpBest-D269A-F	GCCCTGCCGTTGAACGCG
KpBest-D269A-R	GTTCAACGGCAGGGCATTGGCTGCGGTGCC
